# Supplementary material for: Bio-electrical impedance vector analysis: testing Piccoli’s model against objective body composition data in children and adolescents
Source: Eur J Clin Nutr. 2018 Aug 30;73(6):887–95. doi: 10.1038/s41430-018-0292-x (PMC6760620; doi:10.1038/s41430-018-0292-x)
Supplement: Supplementary file 2 — BIVA reference 2018 [file 41430_2018_292_MOESM2_ESM.xls]

## Sheet: Boys_Rh
BIVA reference 2018	Rh (RH, ohmscm)						XcH (XcH, ohmscm)						Phase angle (PA,degree)
Age		Male			Female			Male			Female			Male			Female
(years)	L	M	S	L	M	S	L	M	S	L	M	S	L	M	S	L	M	S
4.225	0.094357	6.43616	0.137351				0.315261	0.576688	0.13513				0.661029	4.90925	0.105177
4.25	0.094357	6.4287	0.137351				0.315261	0.576179	0.13513				0.661029	4.91238	0.105177
4.333	0.094357	6.40382	0.137351				0.315261	0.574481	0.13513				0.661029	4.92283	0.105177
4.417	0.094357	6.37894	0.137351				0.315261	0.572783	0.13513				0.661029	4.93328	0.105177
4.5	0.094357	6.35407	0.137351				0.315261	0.571084	0.13513				0.661029	4.94372	0.105177
4.583	0.094357	6.32919	0.137351				0.315261	0.569386	0.13513				0.661029	4.95417	0.105177
4.667	0.094357	6.30432	0.137351	-0.380552	6.67964	0.122384	0.315261	0.567688	0.13513	-0.345616	0.581767	0.115021	0.661029	4.96462	0.105177	0.0740802	5.10529	0.110711
4.75	0.094357	6.27944	0.137351	-0.380552	6.67428	0.122384	0.315261	0.565989	0.13513	-0.345616	0.581454	0.115021	0.661029	4.97507	0.105177	0.0740802	5.10644	0.110711
4.833	0.094357	6.25456	0.137351	-0.380552	6.64241	0.122384	0.315261	0.564291	0.13513	-0.345616	0.579593	0.115021	0.661029	4.98551	0.105177	0.0740802	5.11329	0.110711
4.917	0.094357	6.22969	0.137351	-0.380552	6.61054	0.122384	0.315261	0.562592	0.13513	-0.345616	0.577733	0.115021	0.661029	4.99596	0.105177	0.0740802	5.12014	0.110711
5	0.094357	6.20482	0.137351	-0.380552	6.57867	0.122384	0.315261	0.560894	0.13513	-0.345616	0.575872	0.115021	0.661029	5.00641	0.105177	0.0740802	5.12699	0.110711
5.083	0.094357	6.17995	0.137351	-0.380552	6.5468	0.122384	0.315261	0.559195	0.13513	-0.345616	0.574011	0.115021	0.661029	5.01686	0.105177	0.0740802	5.13384	0.110711
5.167	0.094357	6.15508	0.137351	-0.380552	6.51493	0.122384	0.315261	0.557496	0.13513	-0.345616	0.57215	0.115021	0.661029	5.0273	0.105177	0.0740802	5.14069	0.110711
5.25	0.094357	6.13021	0.137351	-0.380552	6.48306	0.122384	0.315261	0.555798	0.13513	-0.345616	0.570289	0.115021	0.661029	5.03775	0.105177	0.0740802	5.14754	0.110711
5.333	0.094357	6.10534	0.137351	-0.380552	6.45116	0.122384	0.315261	0.554099	0.13513	-0.345616	0.568427	0.115021	0.661029	5.0482	0.105177	0.0740802	5.15439	0.110711
5.417	0.094357	6.08047	0.137351	-0.380552	6.41924	0.122384	0.315261	0.552399	0.13513	-0.345616	0.566566	0.115021	0.661029	5.05865	0.105177	0.0740802	5.16124	0.110711
5.5	0.094357	6.05561	0.137351	-0.380552	6.38728	0.122384	0.315261	0.5507	0.13513	-0.345616	0.564703	0.115021	0.661029	5.06909	0.105177	0.0740802	5.16809	0.110711
5.583	0.094357	6.03075	0.137351	-0.380552	6.35528	0.122384	0.315261	0.549	0.13513	-0.345616	0.56284	0.115021	0.661029	5.07954	0.105177	0.0740802	5.17494	0.110711
5.667	0.094357	6.00589	0.137351	-0.380552	6.32325	0.122384	0.315261	0.547301	0.13513	-0.345616	0.560977	0.115021	0.661029	5.08999	0.105177	0.0740802	5.18179	0.110711
5.75	0.094357	5.98103	0.137351	-0.380552	6.29119	0.122384	0.315261	0.545601	0.13513	-0.345616	0.559113	0.115021	0.661029	5.10044	0.105177	0.0740802	5.18863	0.110711
5.833	0.094357	5.95617	0.137351	-0.380552	6.25909	0.122384	0.315261	0.543901	0.13513	-0.345616	0.557247	0.115021	0.661029	5.11088	0.105177	0.0740802	5.19549	0.110711
5.917	0.094357	5.93131	0.137351	-0.380552	6.22697	0.122384	0.315261	0.5422	0.13513	-0.345616	0.555381	0.115021	0.661029	5.12133	0.105177	0.0740802	5.20233	0.110711
6	0.094357	5.90646	0.137351	-0.380552	6.19481	0.122384	0.315261	0.540499	0.13513	-0.345616	0.553515	0.115021	0.661029	5.13178	0.105177	0.0740802	5.20918	0.110711
6.083	0.094357	5.8816	0.137351	-0.380552	6.16264	0.122384	0.315261	0.538798	0.13513	-0.345616	0.551647	0.115021	0.661029	5.14223	0.105177	0.0740802	5.21603	0.110711
6.167	0.094357	5.85674	0.137351	-0.380552	6.13044	0.122384	0.315261	0.537097	0.13513	-0.345616	0.549778	0.115021	0.661029	5.15267	0.105177	0.0740802	5.22288	0.110711
6.25	0.094357	5.83189	0.137351	-0.380552	6.09823	0.122384	0.315261	0.535396	0.13513	-0.345616	0.547908	0.115021	0.661029	5.16312	0.105177	0.0740802	5.22973	0.110711
6.333	0.094357	5.80703	0.137351	-0.380552	6.06602	0.122384	0.315261	0.533694	0.13513	-0.345616	0.546037	0.115021	0.661029	5.17357	0.105177	0.0740802	5.23658	0.110711
6.417	0.094357	5.78218	0.137351	-0.380552	6.0338	0.122384	0.315261	0.531992	0.13513	-0.345616	0.544166	0.115021	0.661029	5.18402	0.105177	0.0740802	5.24343	0.110711
6.5	0.094357	5.75733	0.137351	-0.380552	6.00159	0.122384	0.315261	0.530289	0.13513	-0.345616	0.542294	0.115021	0.661029	5.19446	0.105177	0.0740802	5.25028	0.110711
6.583	0.094357	5.73248	0.137351	-0.380552	5.9694	0.122384	0.315261	0.528585	0.13513	-0.345616	0.540422	0.115021	0.661029	5.20491	0.105177	0.0740802	5.25713	0.110711
6.667	0.094357	5.70763	0.137351	-0.380552	5.93723	0.122384	0.315261	0.526881	0.13513	-0.345616	0.538549	0.115021	0.661029	5.21536	0.105177	0.0740802	5.26398	0.110711
6.75	0.094357	5.68277	0.137351	-0.380552	5.9051	0.122384	0.315261	0.525176	0.13513	-0.345616	0.536676	0.115021	0.661029	5.22581	0.105177	0.0740802	5.27083	0.110711
6.833	0.094357	5.65792	0.137351	-0.380552	5.873	0.122384	0.315261	0.52347	0.13513	-0.345616	0.534802	0.115021	0.661029	5.23625	0.105177	0.0740802	5.27768	0.110711
6.917	0.094357	5.63306	0.137351	-0.380552	5.84094	0.122384	0.315261	0.521763	0.13513	-0.345616	0.532928	0.115021	0.661029	5.2467	0.105177	0.0740802	5.28453	0.110711
7	0.094357	5.60821	0.137351	-0.380552	5.80893	0.122384	0.315261	0.520055	0.13513	-0.345616	0.531054	0.115021	0.661029	5.25715	0.105177	0.0740802	5.29138	0.110711
7.083	0.094357	5.58335	0.137351	-0.380552	5.77696	0.122384	0.315261	0.518346	0.13513	-0.345616	0.529179	0.115021	0.661029	5.2676	0.105177	0.0740802	5.29823	0.110711
7.167	0.094357	5.55849	0.137351	-0.380552	5.74502	0.122384	0.315261	0.516635	0.13513	-0.345616	0.527304	0.115021	0.661029	5.27804	0.105177	0.0740802	5.30508	0.110711
7.25	0.094357	5.53364	0.137351	-0.380552	5.71312	0.122384	0.315261	0.514923	0.13513	-0.345616	0.525429	0.115021	0.661029	5.28849	0.105177	0.0740802	5.31193	0.110711
7.333	0.094357	5.50878	0.137351	-0.380552	5.68128	0.122384	0.315261	0.51321	0.13513	-0.345616	0.523554	0.115021	0.661029	5.29894	0.105177	0.0740802	5.31878	0.110711
7.417	0.094357	5.48393	0.137351	-0.380552	5.64951	0.122384	0.315261	0.511496	0.13513	-0.345616	0.521678	0.115021	0.661029	5.30939	0.105177	0.0740802	5.32563	0.110711
7.5	0.094357	5.45908	0.137351	-0.380552	5.61782	0.122384	0.315261	0.509781	0.13513	-0.345616	0.519803	0.115021	0.661029	5.31983	0.105177	0.0740802	5.33248	0.110711
7.583	0.094357	5.43423	0.137351	-0.380552	5.58623	0.122384	0.315261	0.508065	0.13513	-0.345616	0.517928	0.115021	0.661029	5.33028	0.105177	0.0740802	5.33933	0.110711
7.667	0.094357	5.40939	0.137351	-0.380552	5.55476	0.122384	0.315261	0.506348	0.13513	-0.345616	0.516054	0.115021	0.661029	5.34073	0.105177	0.0740802	5.34618	0.110711
7.75	0.094357	5.38455	0.137351	-0.380552	5.52341	0.122384	0.315261	0.50463	0.13513	-0.345616	0.514181	0.115021	0.661029	5.35118	0.105177	0.0740802	5.35303	0.110711
7.833	0.094357	5.35971	0.137351	-0.380552	5.4922	0.122384	0.315261	0.502911	0.13513	-0.345616	0.512309	0.115021	0.661029	5.36163	0.105177	0.0740802	5.35988	0.110711
7.917	0.094357	5.33488	0.137351	-0.380552	5.46114	0.122384	0.315261	0.501191	0.13513	-0.345616	0.510439	0.115021	0.661029	5.37207	0.105177	0.0740802	5.36673	0.110711
8	0.094357	5.31005	0.137351	-0.380552	5.43023	0.122384	0.315261	0.499471	0.13513	-0.345616	0.508571	0.115021	0.661029	5.38252	0.105177	0.0740802	5.37358	0.110711
8.083	0.094357	5.28523	0.137351	-0.380552	5.39947	0.122384	0.315261	0.49775	0.13513	-0.345616	0.506705	0.115021	0.661029	5.39297	0.105177	0.0740802	5.38043	0.110711
8.167	0.094357	5.26041	0.137351	-0.380552	5.36888	0.122384	0.315261	0.496029	0.13513	-0.345616	0.504842	0.115021	0.661029	5.40341	0.105177	0.0740802	5.38728	0.110711
8.25	0.094357	5.2356	0.137351	-0.380552	5.33846	0.122384	0.315261	0.494308	0.13513	-0.345616	0.502982	0.115021	0.661029	5.41386	0.105177	0.0740802	5.39413	0.110711
8.333	0.094357	5.21081	0.137351	-0.380552	5.30822	0.122384	0.315261	0.492587	0.13513	-0.345616	0.501126	0.115021	0.661029	5.42431	0.105177	0.0740802	5.40098	0.110711
8.417	0.094357	5.18602	0.137351	-0.380552	5.27818	0.122384	0.315261	0.490866	0.13513	-0.345616	0.499274	0.115021	0.661029	5.43476	0.105177	0.0740802	5.40783	0.110711
8.5	0.094357	5.16124	0.137351	-0.380552	5.24835	0.122384	0.315261	0.489145	0.13513	-0.345616	0.497426	0.115021	0.661029	5.4452	0.105177	0.0740802	5.41468	0.110711
8.583	0.094357	5.13648	0.137351	-0.380552	5.21875	0.122384	0.315261	0.487426	0.13513	-0.345616	0.495584	0.115021	0.661029	5.45565	0.105177	0.0740802	5.42153	0.110711
8.667	0.094357	5.11173	0.137351	-0.380552	5.1894	0.122384	0.315261	0.485707	0.13513	-0.345616	0.493747	0.115021	0.661029	5.4661	0.105177	0.0740802	5.42838	0.110711
8.75	0.094357	5.08699	0.137351	-0.380552	5.16031	0.122384	0.315261	0.483989	0.13513	-0.345616	0.491916	0.115021	0.661029	5.47655	0.105177	0.0740802	5.43523	0.110711
8.833	0.094357	5.06226	0.137351	-0.380552	5.1315	0.122384	0.315261	0.482273	0.13513	-0.345616	0.490092	0.115021	0.661029	5.487	0.105177	0.0740802	5.44208	0.110711
8.917	0.094357	5.03755	0.137351	-0.380552	5.10297	0.122384	0.315261	0.480558	0.13513	-0.345616	0.488274	0.115021	0.661029	5.49744	0.105177	0.0740802	5.44893	0.110711
9	0.094357	5.01286	0.137351	-0.380552	5.07474	0.122384	0.315261	0.478844	0.13513	-0.345616	0.486464	0.115021	0.661029	5.50789	0.105177	0.0740802	5.45578	0.110711
9.083	0.094357	4.98818	0.137351	-0.380552	5.04681	0.122384	0.315261	0.477132	0.13513	-0.345616	0.484661	0.115021	0.661029	5.51834	0.105177	0.0740802	5.46263	0.110711
9.167	0.094357	4.96352	0.137351	-0.380552	5.01918	0.122384	0.315261	0.475421	0.13513	-0.345616	0.482867	0.115021	0.661029	5.52879	0.105177	0.0740802	5.46948	0.110711
9.25	0.094357	4.93888	0.137351	-0.380552	4.99184	0.122384	0.315261	0.473713	0.13513	-0.345616	0.481081	0.115021	0.661029	5.53923	0.105177	0.0740802	5.47633	0.110711
9.333	0.094357	4.91425	0.137351	-0.380552	4.96481	0.122384	0.315261	0.472006	0.13513	-0.345616	0.479303	0.115021	0.661029	5.54968	0.105177	0.0740802	5.48318	0.110711
9.417	0.094357	4.88964	0.137351	-0.380552	4.93807	0.122384	0.315261	0.470301	0.13513	-0.345616	0.477535	0.115021	0.661029	5.56013	0.105177	0.0740802	5.49003	0.110711
9.5	0.094357	4.86506	0.137351	-0.380552	4.91165	0.122384	0.315261	0.468599	0.13513	-0.345616	0.475777	0.115021	0.661029	5.57057	0.105177	0.0740802	5.49688	0.110711
9.583	0.094357	4.84049	0.137351	-0.380552	4.88555	0.122384	0.315261	0.466898	0.13513	-0.345616	0.474029	0.115021	0.661029	5.58102	0.105177	0.0740802	5.50373	0.110711
9.667	0.094357	4.81595	0.137351	-0.380552	4.85978	0.122384	0.315261	0.465199	0.13513	-0.345616	0.472293	0.115021	0.661029	5.59147	0.105177	0.0740802	5.51058	0.110711
9.75	0.094357	4.79142	0.137351	-0.380552	4.83434	0.122384	0.315261	0.463503	0.13513	-0.345616	0.470568	0.115021	0.661029	5.60192	0.105177	0.0740802	5.51743	0.110711
9.833	0.094357	4.76692	0.137351	-0.380552	4.80925	0.122384	0.315261	0.461809	0.13513	-0.345616	0.468855	0.115021	0.661029	5.61236	0.105177	0.0740802	5.52428	0.110711
9.917	0.094357	4.74245	0.137351	-0.380552	4.78451	0.122384	0.315261	0.460117	0.13513	-0.345616	0.467155	0.115021	0.661029	5.62281	0.105177	0.0740802	5.53113	0.110711
10	0.094357	4.718	0.137351	-0.380552	4.76013	0.122384	0.315261	0.458428	0.13513	-0.345616	0.465469	0.115021	0.661029	5.63326	0.105177	0.0740802	5.53798	0.110711
10.083	0.094357	4.69358	0.137351	-0.380552	4.7361	0.122384	0.315261	0.456741	0.13513	-0.345616	0.463797	0.115021	0.661029	5.64371	0.105177	0.0740802	5.54483	0.110711
10.167	0.094357	4.66918	0.137351	-0.380552	4.71242	0.122384	0.315261	0.455056	0.13513	-0.345616	0.46214	0.115021	0.661029	5.65416	0.105177	0.0740802	5.55168	0.110711
10.25	0.094357	4.64482	0.137351	-0.380552	4.6891	0.122384	0.315261	0.453374	0.13513	-0.345616	0.460498	0.115021	0.661029	5.6646	0.105177	0.0740802	5.55853	0.110711
10.333	0.094357	4.62049	0.137351	-0.380552	4.66613	0.122384	0.315261	0.451694	0.13513	-0.345616	0.458871	0.115021	0.661029	5.67505	0.105177	0.0740802	5.56538	0.110711
10.417	0.094357	4.59619	0.137351	-0.380552	4.64352	0.122384	0.315261	0.450017	0.13513	-0.345616	0.457261	0.115021	0.661029	5.6855	0.105177	0.0740802	5.57223	0.110711
10.5	0.094357	4.57193	0.137351	-0.380552	4.62126	0.122384	0.315261	0.448342	0.13513	-0.345616	0.455668	0.115021	0.661029	5.69595	0.105177	0.0740802	5.57908	0.110711
10.583	0.094357	4.5477	0.137351	-0.380552	4.59936	0.122384	0.315261	0.44667	0.13513	-0.345616	0.454093	0.115021	0.661029	5.70639	0.105177	0.0740802	5.58593	0.110711
10.667	0.094357	4.52351	0.137351	-0.380552	4.57779	0.122384	0.315261	0.445001	0.13513	-0.345616	0.452535	0.115021	0.661029	5.71684	0.105177	0.0740802	5.59278	0.110711
10.75	0.094357	4.49937	0.137351	-0.380552	4.55657	0.122384	0.315261	0.443334	0.13513	-0.345616	0.450995	0.115021	0.661029	5.72729	0.105177	0.0740802	5.59963	0.110711
10.833	0.094357	4.47527	0.137351	-0.380552	4.53567	0.122384	0.315261	0.44167	0.13513	-0.345616	0.449475	0.115021	0.661029	5.73774	0.105177	0.0740802	5.60648	0.110711
10.917	0.094357	4.45122	0.137351	-0.380552	4.5151	0.122384	0.315261	0.44001	0.13513	-0.345616	0.447973	0.115021	0.661029	5.74818	0.105177	0.0740802	5.61333	0.110711
11	0.094357	4.42723	0.137351	-0.380552	4.49485	0.122384	0.315261	0.438352	0.13513	-0.345616	0.446491	0.115021	0.661029	5.75863	0.105177	0.0740802	5.62018	0.110711
11.083	0.094357	4.40329	0.137351	-0.380552	4.47491	0.122384	0.315261	0.436699	0.13513	-0.345616	0.445028	0.115021	0.661029	5.76908	0.105177	0.0740802	5.62703	0.110711
11.167	0.094357	4.3794	0.137351	-0.380552	4.45526	0.122384	0.315261	0.435049	0.13513	-0.345616	0.443586	0.115021	0.661029	5.77953	0.105177	0.0740802	5.63388	0.110711
11.25	0.094357	4.35558	0.137351	-0.380552	4.43591	0.122384	0.315261	0.433404	0.13513	-0.345616	0.442165	0.115021	0.661029	5.78997	0.105177	0.0740802	5.64073	0.110711
11.333	0.094357	4.33182	0.137351	-0.380552	4.41685	0.122384	0.315261	0.431763	0.13513	-0.345616	0.440765	0.115021	0.661029	5.80042	0.105177	0.0740802	5.64758	0.110711
11.417	0.094357	4.30812	0.137351	-0.380552	4.39807	0.122384	0.315261	0.430127	0.13513	-0.345616	0.439386	0.115021	0.661029	5.81087	0.105177	0.0740802	5.65443	0.110711
11.5	0.094357	4.2845	0.137351	-0.380552	4.37958	0.122384	0.315261	0.428496	0.13513	-0.345616	0.438029	0.115021	0.661029	5.82132	0.105177	0.0740802	5.66128	0.110711
11.583	0.094357	4.26095	0.137351	-0.380552	4.36136	0.122384	0.315261	0.426871	0.13513	-0.345616	0.436695	0.115021	0.661029	5.83176	0.105177	0.0740802	5.66813	0.110711
11.667	0.094357	4.23747	0.137351	-0.380552	4.34342	0.122384	0.315261	0.425251	0.13513	-0.345616	0.435383	0.115021	0.661029	5.84221	0.105177	0.0740802	5.67498	0.110711
11.75	0.094357	4.21408	0.137351	-0.380552	4.32576	0.122384	0.315261	0.423639	0.13513	-0.345616	0.434094	0.115021	0.661029	5.85266	0.105177	0.0740802	5.68183	0.110711
11.833	0.094357	4.19078	0.137351	-0.380552	4.30838	0.122384	0.315261	0.422033	0.13513	-0.345616	0.432828	0.115021	0.661029	5.86311	0.105177	0.0740802	5.68868	0.110711
11.917	0.094357	4.16756	0.137351	-0.380552	4.29128	0.122384	0.315261	0.420435	0.13513	-0.345616	0.431586	0.115021	0.661029	5.87355	0.105177	0.0740802	5.69553	0.110711
12	0.094357	4.14443	0.137351	-0.380552	4.27446	0.122384	0.315261	0.418845	0.13513	-0.345616	0.430368	0.115021	0.661029	5.884	0.105177	0.0740802	5.70238	0.110711
12.083	0.094357	4.12141	0.137351	-0.380552	4.25792	0.122384	0.315261	0.417263	0.13513	-0.345616	0.429174	0.115021	0.661029	5.89445	0.105177	0.0740802	5.70923	0.110711
12.167	0.094357	4.09848	0.137351	-0.380552	4.24166	0.122384	0.315261	0.41569	0.13513	-0.345616	0.428004	0.115021	0.661029	5.9049	0.105177	0.0740802	5.71608	0.110711
12.25	0.094357	4.07565	0.137351	-0.380552	4.22569	0.122384	0.315261	0.414127	0.13513	-0.345616	0.42686	0.115021	0.661029	5.91534	0.105177	0.0740802	5.72293	0.110711
12.333	0.094357	4.05294	0.137351	-0.380552	4.20999	0.122384	0.315261	0.412574	0.13513	-0.345616	0.42574	0.115021	0.661029	5.92579	0.105177	0.0740802	5.72978	0.110711
12.417	0.094357	4.03033	0.137351	-0.380552	4.19458	0.122384	0.315261	0.411031	0.13513	-0.345616	0.424646	0.115021	0.661029	5.93624	0.105177	0.0740802	5.73663	0.110711
12.5	0.094357	4.00783	0.137351	-0.380552	4.17944	0.122384	0.315261	0.409499	0.13513	-0.345616	0.423577	0.115021	0.661029	5.94669	0.105177	0.0740802	5.74348	0.110711
12.583	0.094357	3.98545	0.137351	-0.380552	4.1646	0.122384	0.315261	0.407979	0.13513	-0.345616	0.422533	0.115021	0.661029	5.95713	0.105177	0.0740802	5.75033	0.110711
12.667	0.094357	3.96318	0.137351	-0.380552	4.15003	0.122384	0.315261	0.40647	0.13513	-0.345616	0.421515	0.115021	0.661029	5.96758	0.105177	0.0740802	5.75718	0.110711
12.75	0.094357	3.94103	0.137351	-0.380552	4.13577	0.122384	0.315261	0.404973	0.13513	-0.345616	0.420522	0.115021	0.661029	5.97803	0.105177	0.0740802	5.76403	0.110711
12.833	0.094357	3.919	0.137351	-0.380552	4.12179	0.122384	0.315261	0.403488	0.13513	-0.345616	0.419555	0.115021	0.661029	5.98848	0.105177	0.0740802	5.77088	0.110711
12.917	0.094357	3.89709	0.137351	-0.380552	4.10811	0.122384	0.315261	0.402017	0.13513	-0.345616	0.418615	0.115021	0.661029	5.99892	0.105177	0.0740802	5.77773	0.110711
13	0.094357	3.87531	0.137351	-0.380552	4.09472	0.122384	0.315261	0.40056	0.13513	-0.345616	0.4177	0.115021	0.661029	6.00937	0.105177	0.0740802	5.78458	0.110711
13.083	0.094357	3.85365	0.137351	-0.380552	4.08163	0.122384	0.315261	0.399116	0.13513	-0.345616	0.416812	0.115021	0.661029	6.01982	0.105177	0.0740802	5.79143	0.110711
13.167	0.094357	3.83212	0.137351	-0.380552	4.06884	0.122384	0.315261	0.397687	0.13513	-0.345616	0.415949	0.115021	0.661029	6.03027	0.105177	0.0740802	5.79828	0.110711
13.25	0.094357	3.81072	0.137351	-0.380552	4.05634	0.122384	0.315261	0.396273	0.13513	-0.345616	0.415114	0.115021	0.661029	6.04071	0.105177	0.0740802	5.80513	0.110711
13.333	0.094357	3.78945	0.137351	-0.380552	4.04414	0.122384	0.315261	0.394873	0.13513	-0.345616	0.414304	0.115021	0.661029	6.05116	0.105177	0.0740802	5.81198	0.110711
13.417	0.094357	3.76831	0.137351	-0.380552	4.03224	0.122384	0.315261	0.393488	0.13513	-0.345616	0.413522	0.115021	0.661029	6.06161	0.105177	0.0740802	5.81883	0.110711
13.5	0.094357	3.74731	0.137351	-0.380552	4.02063	0.122384	0.315261	0.392117	0.13513	-0.345616	0.412767	0.115021	0.661029	6.07206	0.105177	0.0740802	5.82568	0.110711
13.583	0.094357	3.72645	0.137351	-0.380552	4.00933	0.122384	0.315261	0.390762	0.13513	-0.345616	0.412038	0.115021	0.661029	6.08251	0.105177	0.0740802	5.83253	0.110711
13.667	0.094357	3.70572	0.137351	-0.380552	3.99833	0.122384	0.315261	0.389421	0.13513	-0.345616	0.411337	0.115021	0.661029	6.09295	0.105177	0.0740802	5.83938	0.110711
13.75	0.094357	3.68513	0.137351	-0.380552	3.98762	0.122384	0.315261	0.388095	0.13513	-0.345616	0.410662	0.115021	0.661029	6.1034	0.105177	0.0740802	5.84623	0.110711
13.833	0.094357	3.66469	0.137351	-0.380552	3.9772	0.122384	0.315261	0.386785	0.13513	-0.345616	0.410014	0.115021	0.661029	6.11385	0.105177	0.0740802	5.85308	0.110711
13.917	0.094357	3.64439	0.137351	-0.380552	3.96707	0.122384	0.315261	0.38549	0.13513	-0.345616	0.409391	0.115021	0.661029	6.1243	0.105177	0.0740802	5.85993	0.110711
14	0.094357	3.62424	0.137351	-0.380552	3.95723	0.122384	0.315261	0.384211	0.13513	-0.345616	0.408794	0.115021	0.661029	6.13474	0.105177	0.0740802	5.86678	0.110711
14.083	0.094357	3.60424	0.137351	-0.380552	3.94766	0.122384	0.315261	0.382949	0.13513	-0.345616	0.408222	0.115021	0.661029	6.14519	0.105177	0.0740802	5.87363	0.110711
14.167	0.094357	3.58439	0.137351	-0.380552	3.93837	0.122384	0.315261	0.381702	0.13513	-0.345616	0.407674	0.115021	0.661029	6.15564	0.105177	0.0740802	5.88048	0.110711
14.25	0.094357	3.5647	0.137351	-0.380552	3.92934	0.122384	0.315261	0.380472	0.13513	-0.345616	0.407151	0.115021	0.661029	6.16608	0.105177	0.0740802	5.88733	0.110711
14.333	0.094357	3.54517	0.137351	-0.380552	3.92058	0.122384	0.315261	0.379258	0.13513	-0.345616	0.406652	0.115021	0.661029	6.17653	0.105177	0.0740802	5.89418	0.110711
14.417	0.094357	3.52581	0.137351	-0.380552	3.91208	0.122384	0.315261	0.378062	0.13513	-0.345616	0.406176	0.115021	0.661029	6.18698	0.105177	0.0740802	5.90103	0.110711
14.5	0.094357	3.5066	0.137351	-0.380552	3.90382	0.122384	0.315261	0.376883	0.13513	-0.345616	0.405723	0.115021	0.661029	6.19743	0.105177	0.0740802	5.90788	0.110711
14.583	0.094357	3.48756	0.137351	-0.380552	3.89581	0.122384	0.315261	0.37572	0.13513	-0.345616	0.405293	0.115021	0.661029	6.20787	0.105177	0.0740802	5.91473	0.110711
14.667	0.094357	3.46869	0.137351	-0.380552	3.88804	0.122384	0.315261	0.374574	0.13513	-0.345616	0.404884	0.115021	0.661029	6.21832	0.105177	0.0740802	5.92158	0.110711
14.75	0.094357	3.44997	0.137351	-0.380552	3.8805	0.122384	0.315261	0.373445	0.13513	-0.345616	0.404497	0.115021	0.661029	6.22877	0.105177	0.0740802	5.92843	0.110711
14.833	0.094357	3.43142	0.137351	-0.380552	3.87319	0.122384	0.315261	0.372332	0.13513	-0.345616	0.404131	0.115021	0.661029	6.23922	0.105177	0.0740802	5.93528	0.110711
14.917	0.094357	3.41304	0.137351	-0.380552	3.8661	0.122384	0.315261	0.371236	0.13513	-0.345616	0.403784	0.115021	0.661029	6.24967	0.105177	0.0740802	5.94213	0.110711
15	0.094357	3.39482	0.137351	-0.380552	3.85922	0.122384	0.315261	0.370156	0.13513	-0.345616	0.403458	0.115021	0.661029	6.26011	0.105177	0.0740802	5.94898	0.110711
15.083	0.094357	3.37677	0.137351	-0.380552	3.85254	0.122384	0.315261	0.369091	0.13513	-0.345616	0.40315	0.115021	0.661029	6.27056	0.105177	0.0740802	5.95583	0.110711
15.167	0.094357	3.35888	0.137351	-0.380552	3.84606	0.122384	0.315261	0.368043	0.13513	-0.345616	0.402861	0.115021	0.661029	6.28101	0.105177	0.0740802	5.96268	0.110711
15.25	0.094357	3.34116	0.137351	-0.380552	3.83978	0.122384	0.315261	0.367009	0.13513	-0.345616	0.402591	0.115021	0.661029	6.29146	0.105177	0.0740802	5.96953	0.110711
15.333	0.094357	3.32361	0.137351	-0.380552	3.83367	0.122384	0.315261	0.365991	0.13513	-0.345616	0.402337	0.115021	0.661029	6.3019	0.105177	0.0740802	5.97638	0.110711
15.417	0.094357	3.30622	0.137351	-0.380552	3.82775	0.122384	0.315261	0.364986	0.13513	-0.345616	0.402102	0.115021	0.661029	6.31235	0.105177	0.0740802	5.98323	0.110711
15.5	0.094357	3.28899	0.137351	-0.380552	3.82201	0.122384	0.315261	0.363996	0.13513	-0.345616	0.401882	0.115021	0.661029	6.3228	0.105177	0.0740802	5.99008	0.110711
15.583	0.094357	3.27192	0.137351	-0.380552	3.81644	0.122384	0.315261	0.36302	0.13513	-0.345616	0.40168	0.115021	0.661029	6.33324	0.105177	0.0740802	5.99693	0.110711
15.667	0.094357	3.255	0.137351	-0.380552	3.81104	0.122384	0.315261	0.362056	0.13513	-0.345616	0.401492	0.115021	0.661029	6.34369	0.105177	0.0740802	6.00378	0.110711
15.75	0.094357	3.23824	0.137351	-0.380552	3.80579	0.122384	0.315261	0.361105	0.13513	-0.345616	0.401319	0.115021	0.661029	6.35414	0.105177	0.0740802	6.01063	0.110711
15.833	0.094357	3.22163	0.137351	-0.380552	3.8007	0.122384	0.315261	0.360165	0.13513	-0.345616	0.401161	0.115021	0.661029	6.36459	0.105177	0.0740802	6.01748	0.110711
15.917	0.094357	3.20517	0.137351	-0.380552	3.79576	0.122384	0.315261	0.359237	0.13513	-0.345616	0.401017	0.115021	0.661029	6.37504	0.105177	0.0740802	6.02433	0.110711
16	0.094357	3.18884	0.137351	-0.380552	3.79096	0.122384	0.315261	0.35832	0.13513	-0.345616	0.400886	0.115021	0.661029	6.38548	0.105177	0.0740802	6.03118	0.110711
16.083	0.094357	3.17265	0.137351	-0.380552	3.7863	0.122384	0.315261	0.357413	0.13513	-0.345616	0.400768	0.115021	0.661029	6.39593	0.105177	0.0740802	6.03803	0.110711
16.167	0.094357	3.1566	0.137351	-0.380552	3.78177	0.122384	0.315261	0.356516	0.13513	-0.345616	0.400662	0.115021	0.661029	6.40638	0.105177	0.0740802	6.04488	0.110711
16.25	0.094357	3.14066	0.137351	-0.380552	3.77737	0.122384	0.315261	0.355627	0.13513	-0.345616	0.400567	0.115021	0.661029	6.41683	0.105177	0.0740802	6.05173	0.110711
16.333	0.094357	3.12485	0.137351	-0.380552	3.77309	0.122384	0.315261	0.354747	0.13513	-0.345616	0.400484	0.115021	0.661029	6.42727	0.105177	0.0740802	6.05858	0.110711
16.417	0.094357	3.10914	0.137351	-0.380552	3.76893	0.122384	0.315261	0.353875	0.13513	-0.345616	0.400412	0.115021	0.661029	6.43772	0.105177	0.0740802	6.06543	0.110711
16.5	0.094357	3.09353	0.137351	-0.380552	3.76489	0.122384	0.315261	0.35301	0.13513	-0.345616	0.40035	0.115021	0.661029	6.44817	0.105177	0.0740802	6.07228	0.110711
16.583	0.094357	3.07802	0.137351	-0.380552	3.76095	0.122384	0.315261	0.352151	0.13513	-0.345616	0.400298	0.115021	0.661029	6.45862	0.105177	0.0740802	6.07913	0.110711
16.667	0.094357	3.0626	0.137351	-0.380552	3.75711	0.122384	0.315261	0.351299	0.13513	-0.345616	0.400255	0.115021	0.661029	6.46906	0.105177	0.0740802	6.08598	0.110711
16.75	0.094357	3.04727	0.137351	-0.380552	3.75337	0.122384	0.315261	0.350451	0.13513	-0.345616	0.400221	0.115021	0.661029	6.47951	0.105177	0.0740802	6.09283	0.110711
16.833	0.094357	3.03201	0.137351	-0.380552	3.74972	0.122384	0.315261	0.349609	0.13513	-0.345616	0.400195	0.115021	0.661029	6.48996	0.105177	0.0740802	6.09968	0.110711
16.917	0.094357	3.01683	0.137351	-0.380552	3.74616	0.122384	0.315261	0.348771	0.13513	-0.345616	0.400176	0.115021	0.661029	6.50041	0.105177	0.0740802	6.10652	0.110711
17	0.094357	3.00172	0.137351	-0.380552	3.74268	0.122384	0.315261	0.347938	0.13513	-0.345616	0.400164	0.115021	0.661029	6.51085	0.105177	0.0740802	6.11337	0.110711
17.083	0.094357	2.98668	0.137351	-0.380552	3.73928	0.122384	0.315261	0.347108	0.13513	-0.345616	0.400159	0.115021	0.661029	6.5213	0.105177	0.0740802	6.12022	0.110711
17.167	0.094357	2.97171	0.137351	-0.380552	3.73594	0.122384	0.315261	0.346282	0.13513	-0.345616	0.400159	0.115021	0.661029	6.53175	0.105177	0.0740802	6.12707	0.110711
17.25	0.094357	2.95679	0.137351	-0.380552	3.73268	0.122384	0.315261	0.34546	0.13513	-0.345616	0.400165	0.115021	0.661029	6.5422	0.105177	0.0740802	6.13392	0.110711
17.333	0.094357	2.94193	0.137351	-0.380552	3.72947	0.122384	0.315261	0.344641	0.13513	-0.345616	0.400176	0.115021	0.661029	6.55264	0.105177	0.0740802	6.14077	0.110711
17.417	0.094357	2.92713	0.137351	-0.380552	3.72632	0.122384	0.315261	0.343826	0.13513	-0.345616	0.400191	0.115021	0.661029	6.56309	0.105177	0.0740802	6.14762	0.110711
17.5	0.094357	2.91238	0.137351	-0.380552	3.72322	0.122384	0.315261	0.343012	0.13513	-0.345616	0.40021	0.115021	0.661029	6.57354	0.105177	0.0740802	6.15447	0.110711
17.583	0.094357	2.89767	0.137351	-0.380552	3.72017	0.122384	0.315261	0.342202	0.13513	-0.345616	0.400233	0.115021	0.661029	6.58399	0.105177	0.0740802	6.16132	0.110711
17.667	0.094357	2.88301	0.137351	-0.380552	3.71716	0.122384	0.315261	0.341394	0.13513	-0.345616	0.400258	0.115021	0.661029	6.59443	0.105177	0.0740802	6.16817	0.110711
17.75	0.094357	2.86839	0.137351	-0.380552	3.71418	0.122384	0.315261	0.340588	0.13513	-0.345616	0.400286	0.115021	0.661029	6.60488	0.105177	0.0740802	6.17502	0.110711
17.833	0.094357	2.8538	0.137351	-0.380552	3.71124	0.122384	0.315261	0.339783	0.13513	-0.345616	0.400317	0.115021	0.661029	6.61533	0.105177	0.0740802	6.18187	0.110711
17.917	0.094357	2.83925	0.137351	-0.380552	3.70832	0.122384	0.315261	0.33898	0.13513	-0.345616	0.400348	0.115021	0.661029	6.62578	0.105177	0.0740802	6.18872	0.110711
18	0.094357	2.82472	0.137351	-0.380552	3.70543	0.122384	0.315261	0.338178	0.13513	-0.345616	0.400381	0.115021	0.661029	6.63622	0.105177	0.0740802	6.19557	0.110711
18.083	0.094357	2.81022	0.137351	-0.380552	3.70255	0.122384	0.315261	0.337377	0.13513	-0.345616	0.400415	0.115021	0.661029	6.64667	0.105177	0.0740802	6.20242	0.110711
18.167	0.094357	2.79575	0.137351	-0.380552	3.69969	0.122384	0.315261	0.336577	0.13513	-0.345616	0.400449	0.115021	0.661029	6.65712	0.105177	0.0740802	6.20927	0.110711
18.25	0.094357	2.78129	0.137351	-0.380552	3.69684	0.122384	0.315261	0.335778	0.13513	-0.345616	0.400484	0.115021	0.661029	6.66757	0.105177	0.0740802	6.21612	0.110711
18.333	0.094357	2.76684	0.137351	-0.380552	3.69399	0.122384	0.315261	0.334979	0.13513	-0.345616	0.400518	0.115021	0.661029	6.67801	0.105177	0.0740802	6.22297	0.110711
18.417	0.094357	2.75242	0.137351	-0.380552	3.69116	0.122384	0.315261	0.334181	0.13513	-0.345616	0.400553	0.115021	0.661029	6.68846	0.105177	0.0740802	6.22982	0.110711
18.5	0.094357	2.738	0.137351	-0.380552	3.68833	0.122384	0.315261	0.333383	0.13513	-0.345616	0.400587	0.115021	0.661029	6.69891	0.105177	0.0740802	6.23667	0.110711
18.583	0.094357	2.72361	0.137351	-0.380552	3.68551	0.122384	0.315261	0.332585	0.13513	-0.345616	0.400621	0.115021	0.661029	6.70936	0.105177	0.0740802	6.24352	0.110711
18.667	0.094357	2.70922	0.137351	-0.380552	3.68268	0.122384	0.315261	0.331788	0.13513	-0.345616	0.400655	0.115021	0.661029	6.7198	0.105177	0.0740802	6.25037	0.110711
18.75	0.094357	2.69485	0.137351	-0.380552	3.67986	0.122384	0.315261	0.330991	0.13513	-0.345616	0.400688	0.115021	0.661029	6.73025	0.105177	0.0740802	6.25722	0.110711
18.833	0.094357	2.68048	0.137351	-0.380552	3.67704	0.122384	0.315261	0.330193	0.13513	-0.345616	0.400722	0.115021	0.661029	6.7407	0.105177	0.0740802	6.26407	0.110711
18.917	0.094357	2.66613	0.137351	-0.380552	3.67421	0.122384	0.315261	0.329396	0.13513	-0.345616	0.400754	0.115021	0.661029	6.75115	0.105177	0.0740802	6.27092	0.110711
19	0.094357	2.65177	0.137351	-0.380552	3.67139	0.122384	0.315261	0.328599	0.13513	-0.345616	0.400787	0.115021	0.661029	6.76159	0.105177	0.0740802	6.27777	0.110711
19.083	0.094357	2.63743	0.137351	-0.380552	3.66856	0.122384	0.315261	0.327801	0.13513	-0.345616	0.40082	0.115021	0.661029	6.77204	0.105177	0.0740802	6.28462	0.110711
19.167	0.094357	2.62309	0.137351	-0.380552	3.66572	0.122384	0.315261	0.327004	0.13513	-0.345616	0.400852	0.115021	0.661029	6.78249	0.105177	0.0740802	6.29147	0.110711
19.25	0.094357	2.60874	0.137351	-0.380552	3.66288	0.122384	0.315261	0.326206	0.13513	-0.345616	0.400885	0.115021	0.661029	6.79294	0.105177	0.0740802	6.29832	0.110711
19.333	0.094357	2.59441	0.137351	-0.380552	3.66003	0.122384	0.315261	0.325408	0.13513	-0.345616	0.400917	0.115021	0.661029	6.80338	0.105177	0.0740802	6.30517	0.110711
19.417	0.094357	2.58007	0.137351	-0.380552	3.65718	0.122384	0.315261	0.324609	0.13513	-0.345616	0.400949	0.115021	0.661029	6.81383	0.105177	0.0740802	6.31202	0.110711
19.5	0.094357	2.56573	0.137351	-0.380552	3.65432	0.122384	0.315261	0.323811	0.13513	-0.345616	0.400981	0.115021	0.661029	6.82428	0.105177	0.0740802	6.31887	0.110711
19.583	0.094357	2.55139	0.137351	-0.380552	3.65145	0.122384	0.315261	0.323012	0.13513	-0.345616	0.401013	0.115021	0.661029	6.83473	0.105177	0.0740802	6.32572	0.110711
19.667	0.094357	2.53705	0.137351	-0.380552	3.64858	0.122384	0.315261	0.322214	0.13513	-0.345616	0.401044	0.115021	0.661029	6.84518	0.105177	0.0740802	6.33257	0.110711
19.75	0.094357	2.52271	0.137351	-0.380552	3.6457	0.122384	0.315261	0.321415	0.13513	-0.345616	0.401075	0.115021	0.661029	6.85562	0.105177	0.0740802	6.33942	0.110711
19.833	0.094357	2.52167	0.137351	-0.380552	3.64282	0.122384	0.315261	0.321358	0.13513	-0.345616	0.401106	0.115021	0.661029	6.85637	0.105177	0.0740802	6.34627	0.110711
19.893				-0.380552	3.64075	0.122384				-0.345616	0.401128	0.115021				0.0740802	6.35118	0.110711
